# Supplementary material for: Spatial Distributions of Active Pico- and Nano-Haptophytes (Eukaryota, Hacrobia) in the Tropical and Subtropical Western Pacific Ocean
Source: Microorganisms. 2026 Apr 21;14(4):941. doi: 10.3390/microorganisms14040941 (PMC13118463; doi:10.3390/microorganisms14040941)
Supplement: Supplementary file 1 [file microorganisms-14-00941-s001.zip]

Archive with 1 entries (1 files):
- microorganisms-4221622-supplementary.pdf
